# Supplementary material for: Mixed Methods Examination of Challenging and Bothersome Events in Nursing Virtual Simulations: Comparing Screen-Based and Headset VR Modalities
Source: Simul Gaming. 2025 Nov 25;57(4):494–530. doi: 10.1177/10468781251401059 (PMC13298862; doi:10.1177/10468781251401059)
Supplement: Supplemental Material - Mixed Methods Examination of Challenging and Bothersome Events in Nursing Virtual Simulations: Comparing Screen-Based and Headset VR Modalities [file sj-xlsx-2-sag-10.1177_10468781251401059.xlsx]

## Sheet: Supplemental Material 2
	Frequency	Participant IDs (frequency)	VR	VS		Frequency	VR	VS
Software-related Restrictions & Bugs	28				Scorecards and tests	11
participant is unable to access the completed anxiety score card on the computer as it will not appear until the nurse dialogue ends	1	10	1	0	participant is unable to access the completed anxiety score card on the computer as it will not appear until the nurse dialogue ends	1	1	0
participant is unable to access the completed sucide score card on the computer as it will not appear until the nurse dialogue ends	1	13	0	1	participant is unable to access the completed sucide score card on the computer as it will not appear until the nurse dialogue ends	1	0	1
participant is unable to access the completed depression score card on the computer as it will not appear until the nurse dialogue ends	4	11, 13, 20, 22	0	4	participant is unable to access the completed depression score card on the computer as it will not appear until the nurse dialogue ends	4	0	4
participant is unable to access the completed eating disorder score card on the computer as it will not appear until the nurse dialogue ends	1	11	0	1	participant is unable to access the completed eating disorder score card on the computer as it will not appear until the nurse dialogue ends	1	0	1
participant is unable to access the completed urine test on the computer as it will not appear until the nurse dialogue ends	2	16, 29	1	1	participant is unable to access the completed urine test on the computer as it will not appear until the nurse dialogue ends	2	1	1
participant is unable to access the completed cognition test on the computer as it will not appear until the nurse dialogue ends	2	20, 24	0	2	participant is unable to access the completed cognition test on the computer as it will not appear until the nurse dialogue ends	2	0	2
participant clicks medication list on the computer menu and blood test results pop up on top of the medication list	3	10, 11, 31	1	2	Overlapping pop-ups	7	VR	VS
participant clicks the depression scorecard on the computer and blood test results pop up on top of the depression scorecard	1	11	0	1	participant clicks medication list on the computer menu and blood test results pop up on top of the medication list	3	1	2
participant clicks the depression scorecard on the computer and ECG results pop up on top of the depression scorecard	1	16	0	1	participant clicks the depression scorecard on the computer and blood test results pop up on top of the depression scorecard	1	0	1
participant clicks the medication list on the computer menu and ECG results pop up on top instead	1	13	0	1	participant clicks the depression scorecard on the computer and ECG results pop up on top of the depression scorecard	1	0	1
participant clicks medication list option but nothing pops up in response	1	40	0	1	participant clicks the medication list on the computer menu and ECG results pop up on top instead	1	0	1
participant clicks depression scorecard results on the computer and it closes without anything appearing	1	1	0	1	participant clicks the cognition test results on the computer and blood test results pop up on top of the cognition test results	1	0	1
participant clicks anxiety scorecard results on the computer and it closes without anything appearing	2	2, 20	1	1	Lack of pop-ups	5	VR	VS
participant clicks the medical history menu on the computer and it closes without anything appearing	1	22	0	1	participant clicks medication list option but nothing pops up in response	1	0	1
participant clicks the cognition test results on the computer and blood test results pop up on top of the cognition test results	1	20	0	1	participant clicks depression scorecard results on the computer and it closes without anything appearing	1	0	1
participant is unable to interact with the computer after having exited the medical cabinet	1	31	0	1	participant clicks anxiety scorecard results on the computer and it closes without anything appearing	2	1	1
Participant turns to wash hands but the sink is not interactable as the patient is still speaking the intro dialogue	1	7	1	0	participant clicks the medical history menu on the computer and it closes without anything appearing	1	0	1
participant says "oh I missed it" when updating the nurse because the screen goes black so she re-selects the option	1	4	1	0	Other	5	VR	VS
participant clicks an exam option and states "I thought there would be options"	1	30	1	0	participant is unable to interact with the computer after having exited the medical cabinet	1	0	1
[Participant submits environmental safety request] Participant then asks researchers if one of the options can be brought back to add to the request but is unable to do so	1	4	1	0	Participant turns to wash hands but the sink is not interactable as the patient is still speaking the intro dialogue	1	1	0
		Total	8	20	participant says "oh I missed it" when updating the nurse because the screen goes black so she re-selects the option	1	1	0
					participant clicks an exam option and states "I thought there would be options"	1	1	0
					[Participant submits environmental safety request] Participant then asks researchers if one of the options can be brought back to add to the request but is unable to do so	1	1	0
										Frequency
Confusion/Lack of success	42		VR	VS	Due to particiant's knowledge	18	VR	VS	Conceptual knowledge	6	VR	VS
participant aimlessly navigates computer menus [participant opens keeps opening and closing different menus without selecting an option for a prolonged time]	9	1, 4(2), 17, 19, 20, 24(2), 29	4	5	participant aimlessly navigates computer menus [participant opens keeps opening and closing different menus without selecting an option for a prolonged time]	9	4	5	Participant opens computer menu and clicks on "submit incident report", upon getting confirmation of a report being submitted, she squints her eyes and eyebrows and tilts her head	1	0	1
participant has a hard time figuring out what the doctor means by "get some blood tests" [participant keeps opening and closing test menus in search of the "blood test" option for a prolonged time after being told by the doctor to order a blood test]	1	1	0	1	participant reviews most body systems one by one (could indicate that they do not know next steps)	1	1	0	participant stares at the "recommendation" section of SBAR for a long time (could indicate confusion and/or lack of direction on what to recommend for the patient)	1	1	0
participant blankly stares at patient for 16 seconds without making any action (participant looks frozen in confusion)	1	4	1	0	participant stares at the "recommendation" section of SBAR for a long time (could indicate confusion and/or lack of direction on what to recommend for the patient)	1	1	0	After giving medication and updating vitals, participant squints both eyes and eyebrows followed by extending both and putting hand on forehead. (Could indicate confusion as no vital improvement is seen after medications are given)	1	0	1
participant mutters "oh no" under her breath while navigating computer menu and looking at her recorded observations (participant likely entered something wrong and is unable to change it as she already hit submit)	1	4	1	0	participant alternates her gaze constantly between clicking on the blood pressure monitor, looking at the patient, the nurse, and crash cart for over 30 seconds without making a decision (could indicate confusion on what to do to lower the BP)	1	1	0	participant reviews most body systems one by one (could indicate that they do not know next steps)	1	1	0
participant clicks the phone, scans all the options available, and then simply exits the simulation (participant might be confused and not know who to talk to next)	1	4	1	0	participant clicks on the computer, highlights over each option, exits the computer and glances at patient, and then goes back on the computer (Could indicate that participant does not know how to proceed in the scenario and/or what to look up)	1	1	0	participant alternates her gaze constantly between clicking on the blood pressure monitor, looking at the patient, the nurse, and crash cart for over 30 seconds without making a decision (could indicate confusion on what to do to lower the BP)	1	1	0
participant reviews most body systems one by one (could indicate that they do not know next steps)	1	7	1	0	Participant keeps switching back and forth between medication list and medicine cabinet without picking an option for one minute (Could indicate lack of direction)	1	1	0	participant navigates various menu options for 20 seconds before exiting menus and releasing a big "sigh" (could indicate lack of direction and/or confusion)	1	1	0
participant alternates her gaze constantly between clicking on the blood pressure monitor, looking at the patient, the nurse, and crash cart for over 30 seconds without making a decision (could indicate confusion on what to do to lower the BP)	1	30	1	0	After giving medication and updating vitals, participant squints both eyes and eyebrows followed by extending both and putting hand on forehead. (Could indicate confusion as no vital improvement is seen after medications are given)	1	0	1	Procedural Knowledge	12	VR	VS
participant is clicking through computer menus one by one to open submenus. Once they click "submit incident report", no submenu opens and a report is submitted. Participant looks at nurse and patient and audibly says "mmmh" (likely unintentional submission as they may have been under the impression that there was a submenu for this option)	1	19	1	0	Participant stares at various phone menu options for a prolonged time prior to selecting an option (could indicate lack of direction)	1	0	1	Participant keeps switching back and forth between medication list and medicine cabinet without picking an option for one minute (Could indicate lack of direction)	1	1	0
participant stares at the "recommendation" section of SBAR for a long time (could indicate confusion and/or lack of direction on what to recommend for the patient)	1	14	1	0	participant navigates various menu options for 20 seconds before exiting menus and releasing a big "sigh" (could indicate lack of direction and/or confusion)	1	1	0	participant clicks on the computer, highlights over each option, exits the computer and glances at patient, and then goes back on the computer (Could indicate that participant does not know how to proceed in the scenario and/or what to look up)	1	1	0
participant clicks on the computer, highlights over each option, exits the computer and glances at patient, and then goes back on the computer (Could indicate that participant does not know how to proceed in the scenario and/or what to look up)	1	15	1	0	Participant opens computer menu and clicks on "submit incident report", upon getting confirmation of a report being submitted, she squints her eyes and eyebrows and tilts her head	1	0	1	participant aimlessly navigates computer menus [participant opens keeps opening and closing different menus without selecting an option for a prolonged time]	9	4	5
participant stares at "leave scenario" option for a prolonged time (8 seconds) and then goes back to the patient and then leaves scenario (Could indicate uncertainty on if the participant has done enough to leave scenario)	1	15	1	0					Participant stares at various phone menu options for a prolonged time prior to selecting an option (could indicate lack of direction)	1	0	1
participant clicks "provide reassurance" and upon hearing the response, scrunches her eyebrows, squints eyes, and tilts head towards the left (this is likely because the spoken sentence does not sound like reassurance)	1	16	0	1
Participant asks patient if they have questions and when told that the patient wants to know what is going on, participant squints eyebrows and eyes and leans into the screen followed by leaning out and looking around the room while grinning. [Participant had just updated the patient in a previous prompt]	1	16	0	1	Due to software-related reasons	24	VR	VS	Virtual agent communication	8	VR	VS
Participant squints eyebrows and eyes and proceeds to lean into the screen with hand folding her forehead after hearing her virtual character say that she wants to rule out physical causes of her symptoms. [Participant has already looked at physical causes previously]	1	16	0	1	[Participant calls social worker on the phone] After hearing their response, participant raises eyebrow on one eye and rocks head left and right	1	0	1	participant clicks the phone, scans all the options available, and then simply exits the simulation (participant might be confused and not know who to talk to next)	1	1	0
Participant keeps switching back and forth between medication list and medicine cabinet without picking an option for one minute (Could indicate lack of direction)	1	19	1	0	participant is clicking through computer menus one by one to open submenus. Once they click "submit incident report", no submenu opens and a report is submitted. Participant looks at nurse and patient and audibly says "mmmh" (likely unintentional submission as they may have been under the impression that there was a submenu for this option)	1	1	0	Participant spam calls different people and ends up squinting eyes and eyebrows at the end of final call. (Could indicate that she wants direction on next steps but all responses are non-informative)	1	0	1
Participant has a prolonged stare at computer menu after being told that test results are accessible via the computer (Could be unsure of which option to click to see results)	1	20	0	1	participant clicks "provide reassurance" and upon hearing the response, scrunches her eyebrows, squints eyes, and tilts head towards the left (this is likely because the spoken sentence does not sound like reassurance)	1	0	1	Participant squints eyebrows and eyes and proceeds to lean into the screen with hand folding her forehead after hearing her virtual character say that she wants to rule out physical causes of her symptoms. [Participant has already looked at physical causes previously]	1	0	1
After SBAR handover, participant squints eyebrows and eyes in response to physician dialogue (Could indicate that she did not hear a desired response)	1	22	0	1	Participant asks patient if they have questions and when told that the patient wants to know what is going on, participant squints eyebrows and eyes and leans into the screen followed by leaning out and looking around the room while grinning. [Participant had just updated the patient in a previous prompt]	1	0	1	Participant stares at patient and nurse after taking blood from patient. [The nurse usually gives an audio indicator that results can be seen via the computer]. After waiting over 10 seconds, she proceeds to the computer. (Participant may have been expecting a response but never got it so she investigated herself)	2	1	1
After giving medication and updating vitals, participant squints both eyes and eyebrows followed by extending both and putting hand on forehead. (Could indicate confusion as no vital improvement is seen after medications are given)	1	22	0	1	Participant squints eyebrows and eyes and proceeds to lean into the screen with hand folding her forehead after hearing her virtual character say that she wants to rule out physical causes of her symptoms. [Participant has already looked at physical causes previously]	1	0	1	After SBAR handover, participant squints eyebrows and eyes in response to physician dialogue (Could indicate that she did not hear a desired response)	1	0	1
Participant spam calls different people and ends up squinting eyes and eyebrows at the end of final call. (Could indicate that she wants direction on next steps but all responses are non-informative)	1	22	0	1	participant mutters "oh no" under her breath while navigating computer menu and looking at her recorded observations (participant likely entered something wrong and is unable to change it as she already hit submit)	1	1	0	participant has a hard time figuring out what the doctor means by "get some blood tests" [participant keeps opening and closing test menus in search of the "blood test" option for a prolonged time after being told by the doctor to order a blood test]	1	0	1
Participant asks how to do a thyroid test after being told by the physician to do one [Thyroid test is included in blood test which she has already done; however, she does not know that]	1	30	1	0	Participant has a prolonged stare at computer menu after being told that test results are accessible via the computer (Could be unsure of which option to click to see results)	1	0	1	[Participant calls social worker on the phone] After hearing their response, participant raises eyebrow on one eye and rocks head left and right	1	0	1
Participant asks researchers what can she do if medication cabinet dosage does not match with the patient chart [leads to confusion between participant and researchers]	1	30	1	0	participant clicks the phone, scans all the options available, and then simply exits the simulation (participant might be confused and not know who to talk to next)	1	1	0	Patient communication	4	VR	VS
Participant stares at various phone menu options for a prolonged time prior to selecting an option (could indicate lack of direction)	1	31	0	1	Participant spam calls different people and ends up squinting eyes and eyebrows at the end of final call. (Could indicate that she wants direction on next steps but all responses are non-informative)	1	0	1	participant blankly stares at patient for 16 seconds without making any action (participant looks frozen in confusion)	1	1	0
participant navigates various menu options for 20 seconds before exiting menus and releasing a big "sigh" (could indicate lack of direction and/or confusion)	1	7	1	0	Participant stares at patient and nurse after taking blood from patient. [The nurse usually gives an audio indicator that results can be seen via the computer]. After waiting over 10 seconds, she proceeds to the computer. (Participant may have been expecting a response but never got it so she investigated herself)	2	1	1	participant stares at "leave scenario" option for a prolonged time (8 seconds) and then goes back to the patient and then leaves scenario (Could indicate uncertainty on if the participant has done enough to leave scenario)	1	1	0
Participant stares at patient and nurse after taking blood from patient. [The nurse usually gives an audio indicator that results can be seen via the computer]. After waiting over 10 seconds, she proceeds to the computer. (Participant may have been expecting a response but never got it so she investigated herself)	2	7, 16	1	1	After SBAR handover, participant squints eyebrows and eyes in response to physician dialogue (Could indicate that she did not hear a desired response)	1	0	1	participant clicks "provide reassurance" and upon hearing the response, scrunches her eyebrows, squints eyes, and tilts head towards the left (this is likely because the spoken sentence does not sound like reassurance)	1	0	1
[Participant conducts depression screening] After being told that results are on the computer, participant takes a prolonged time (24 seconds) navigating computer menus before finding the results	1	9	1	0	participant has a hard time figuring out what the doctor means by "get some blood tests" [participant keeps opening and closing test menus in search of the "blood test" option for a prolonged time after being told by the doctor to order a blood test]	1	0	1	Participant asks patient if they have questions and when told that the patient wants to know what is going on, participant squints eyebrows and eyes and leans into the screen followed by leaning out and looking around the room while grinning. [Participant had just updated the patient in a previous prompt]	1	0	1
Participant opens computer menu and clicks on "submit incident report", upon getting confirmation of a report being submitted, she squints her eyes and eyebrows and tilts her head	1	13	0	1	participant blankly stares at patient for 16 seconds without making any action (participant looks frozen in confusion)	1	1	0	Software design	12	VR	VS
[Participant calls social worker on the phone] After hearing their response, participant raises eyebrow on one eye and rocks head left and right	1	24	0	1	participant stares at "leave scenario" option for a prolonged time (8 seconds) and then goes back to the patient and then leaves scenario (Could indicate uncertainty on if the participant has done enough to leave scenario)	1	1	0	[Participant conducts depression screening] After being told that results are on the computer, participant takes a prolonged time (24 seconds) navigating computer menus before finding the results	1	1	0
Participant opens incorrect cardiovascular-related menu after being told to run an ECG by the physician	1	24	0	1	[Participant conducts depression screening] After being told that results are on the computer, participant takes a prolonged time (24 seconds) navigating computer menus before finding the results	1	1	0	Participant asks researchers what can she do if medication cabinet dosage does not match with the patient chart [leads to confusion between participant and researchers]	1	1	0
participant asks researchers if there is a medical administration record as she is unable to find it	1	30	1	0	Participant asks researchers what can she do if medication cabinet dosage does not match with the patient chart [leads to confusion between participant and researchers]	1	1	0	Participant asks how to do a thyroid test after being told by the physician to do one [Thyroid test is included in blood test which she has already done; however, she does not know that]	1	1	0
participant is spam clicking the repeat blood pressure button on the monitor (Could be because of no confirmation of first click registering)	4	9, 29	4	0	Participant asks how to do a thyroid test after being told by the physician to do one [Thyroid test is included in blood test which she has already done; however, she does not know that]	1	1	0	participant asks researchers if there is a medical administration record as she is unable to find it	1	1	0
		Total	24	18	participant asks researchers if there is a medical administration record as she is unable to find it	1	1	0	participant is clicking through computer menus one by one to open submenus. Once they click "submit incident report", no submenu opens and a report is submitted. Participant looks at nurse and patient and audibly says "mmmh" (likely unintentional submission as they may have been under the impression that there was a submenu for this option)	1	1	0
					Participant opens incorrect cardiovascular-related menu after being told to run an ECG by the physician	1	0	1	participant mutters "oh no" under her breath while navigating computer menu and looking at her recorded observations (participant likely entered something wrong and is unable to change it as she already hit submit)	1	1	0
					participant is spam clicking the repeat blood pressure button on the monitor (Could be because of no confirmation of first click registering)	4	4	0	Participant has a prolonged stare at computer menu after being told that test results are accessible via the computer (Could be unsure of which option to click to see results)	1	0	1
									Participant opens incorrect cardiovascular-related menu after being told to run an ECG by the physician	1	0	1
									participant is spam clicking the repeat blood pressure button on the monitor (Could be because of no confirmation of first click registering)	4	4	0
Negative Affect	8		VR	VS
participant lets out a loud "sigh" after consistently encountering a bug and holds her forehead	1	31	0	1
Participant clicks “communication -> systems review -> respiratory” and widens eyes and eyebrows and puts hand on forehead after hearing the output. [participant picked same option just prior] (Could of wanted to access this option via “examination” menu instead to perform an actual exam)	1	22	0	1
Participant scrunches forehead and then rolls eyes after hearing response from the physician on the phone	1	22	0	1
[Participant calls psychiatry and gets told to call the medical team] Participant calls the medical team and makes a claw-like gesture with her hands (Could indicate frustration from being bounced around departments)	1	22	0	1
[Participant asks patient about current stress levels] Participant does an anxiety assessment and asks patient about identified stressors, in response to the dialogue, participant throws up left hand and leans back into chair (This may be because dialogue content overlaps heavily with things that she has already discovered about the patient)	1	17	0	1
Participant updates the nurse and obtains a generic response, the participant proceeds to roll her eyes and shake her head while holding her forehead (Could be annoyed as the response is not helpful)	1	16	0	1
Participant calls medical team and upon hearing their response, makes a claw-like gesture with her hand and proceeds to hold her forehead	1	22	0	1
participant opens eyes widely and lifts her eyebrows and puts hand on forehead while looking at patient and blood pressure monitor (could indicate negative emotion(s))	1	22	0	1
		Total	0	8
Technical Errors	31		VR	VS
participant measures the respiratory rate and in unable to enter it into the EWS because she has already submitted and cannot edit	1	4	1	0
Participant hovers over “introduce yourself” dialogue option mid-scenario, squints her eyes and holds her forehead before using her hand to cover her face and look to the side (This looks like a “whoops” moment where she realizes that she should of started the scenario by introducing herself)	1	16	0	1
participant accidently clicks the abdominal exam menu thinking there would be more options afterwards [Participant tells researchers she accidently selected this menu]	1	30	1	0
participant clicks examination menu and immediately exits and goes to the communication menu (Perhaps they accidently clicked examination menu when trying to get to communications menu)	16	1(2), 4, 7, 9, 11(2), 16, 17(5), 19, 30, 31	5	11
participant quitely states "take the IV out" to the nurse in a desperate tone (Likely because selecting the IV option was a mistake/accident)	1	4	1	0
participant clicks cancel on menu only to immediately re-open it (Likely accidently clicks "cancel" instead of "next")	1	9	1	0
participant clicks communication menu and immediately exists and goes to the examination menu (Perhaps they accidently clicked the communication menu when trying to go to examination menu)	7	10, 11, 14, 24, 31(2), 40	2	5
participant clicks the computer and immediately exists and clicks the medication cabinet (Perhaps they accidently clicked the computer when trying to click the medication cabinet)	1	10	1	0
participant double clicks the patient and it registers the "allergy" communication dialogue, participant leans back and rapidly shakes her head from left to right	1	16	0	1
participant looks at the sink and states "oh crap" (likely realizes that she forgot to wash her hands)	1	4	1	0
		Total	13	18
Neglect of Instruction	5		VR	VS
participant attempts to select all four options when the SBAR prompt asks her to select three	1	13	0	1
participant attempts to click "next" after only choosing one option during the SBAR prompt [the prompt explicitly asks her to pick three]	2	22, 15	1	1
participant attempts to click "next" after only choosing two options during the SBAR prompt [the prompt explicitly asks her to pick three]	1	29	1	0
participant attempts to click two options for the assessment portion of SBAR prompt [the prompt explicitly asks her to pick one]	1	16	0	1
		Total	2	3
Other	48
participant preemtively clicks the next dialogue option while patient is still responding to previous one	5	2(2), 4(3)	2	3
participant opens scorecard results and leans back dramatically when they appear (Perhaps they got a bit scared by the big scorecard popup in their face)	1	9	1	0
participant does not let subtitles from previous prompt end and clicks another prompt	42	7(4), 9(2), 10, 11, 13(4), 14(2), 15(4), 17(6), 19, 22(5), 29(6), 31(3), 40(3)	20	22
		Total	23	25
